# Supplementary material for: 3D finite element models reveal regional fatty infiltration modulates tibialis anterior force generating capacity in FSHD
Source: PLoS One. 2025 Jul 18;20(7):e0319881. doi: 10.1371/journal.pone.0319881 (PMC12273932; doi:10.1371/journal.pone.0319881)
Supplement: S3 File — (CSV) [file pone.0319881.s003.csv]

SubNumber	MapScheme	Force_N	MMT	QMT_N	VolFF	Vol_mm3	LMV_mL
2	MuscleOnly	174.336448				181084.7399
2	MRI_Based	160.4255089	5	343.23275	0.1235812	181084.7399	158.7060704
2	Binary	169.9070299			0.059671482	181084.7399	170.2791451
2	Regional	160.3946416			0.1235812	181084.7399	158.7060704
2	Total	160.0905141			0.1235812	181084.7399	158.7060704
3	MuscleOnly	103.5402877				115315.4704
3	MRI_Based	91.59572944	4.33		0.134640096	115315.4704	99.78938439
3	Binary	97.23990556			0.057637934	115315.4704	108.668925
3	Regional	92.22959278			0.134640096	115315.4704	99.78938439
3	Total	93.74569077			0.134640096	115315.4704	99.78938439
12	MuscleOnly	106.6660506				90951.74986
12	MRI_Based	41.81382573	0		0.685271208	90951.74986	28.62513434
12	Binary	29.10839557			0.784652842	90951.74986	19.58620086
12	Regional	43.33203338			0.685271208	90951.74986	28.62513434
12	Total	42.76485332			0.685271208	90951.74986	28.62513434
7	MuscleOnly	149.3682973				103251.0354
7	MRI_Based	103.7362485	4.33	372.6527	0.341735242	103251.0354	67.96651782
7	Binary	108.5784125			0.293789121	103251.0354	72.91700444
7	Regional	102.3058887			0.341735242	103251.0354	67.96651782
7	Total	108.2264884			0.341735242	103251.0354	67.96651782
8	MuscleOnly	62.60231824				46858.89287
8	MRI_Based	43.56804165	3.33	196.133	0.384305059	46858.89287	28.85078327
8	Binary	27.72181852			0.252277248	46858.89287	35.03746034
8	Regional	43.32882949			0.384305059	46858.89287	28.85078327
8	Total	42.7239446			0.384305059	46858.89287	28.85078327
1	MuscleOnly	193.2151714				158081.188
1	MRI_Based	177.2083386	5	411.8793	0.118638703	158081.188	139.3266409
1	Binary	185.0121135			0.064802481	158081.188	147.8371348
1	Regional	175.511374			0.118638703	158081.188	139.3266409
1	Total	175.8544029			0.118638703	158081.188	139.3266409
6	MuscleOnly	92.10333733				73308.70666
6	MRI_Based	75.22507888	4	362.84605	0.218666753	73308.70666	57.27852978
6	Binary	83.50195564			0.105254461	73308.70666	65.59263822
6	Regional	76.38956054			0.218666753	73308.70666	57.27852978
6	Total	61.57521285			0.218666753	73308.70666	57.27852978
10	MuscleOnly	77.50252209				55368.69694
10	MRI_Based	50.09594345	3	19.6133	0.494128609	55368.69694	28.00943976
10	Binary	52.09739028			0.47962239	55368.69694	28.81263019
10	Regional	48.18061455			0.494128609	55368.69694	28.00943976
10	Total	46.50416223			0.494128609	55368.69694	28.00943976
11	MuscleOnly	104.1738256				102565.6804
11	MRI_Based	51.17004743	2	26.478	0.654467206	102565.6804	35.43980609
11	Binary	44.634476			0.729978496	102565.6804	27.69493925
11	Regional	49.77337385			0.654467206	102565.6804	35.43980609
11	Total	48.68205846			0.654467206	102565.6804	35.43980609
9	MuscleOnly	188.3629134				169240.2414
9	MRI_Based	129.6839898	5	117.68	0.390958226	169240.2414	103.0743769
9	Binary	134.9152505			0.357684202	169240.2414	108.7056807
9	Regional	130.6263366			0.390958226	169240.2414	103.0743769
9	Total	130.7555502			0.390958226	169240.2414	103.0743769
5	MuscleOnly	101.9216274				93772.5569
5	MRI_Based	91.98531544	2.67	24.5166	0.143386531	93772.5569	80.32683523
5	Binary	96.92121456			0.090562077	93772.5569	85.2803194
5	Regional	90.08705611			0.143386531	93772.5569	80.32683523
5	Total	89.65224212			0.143386531	93772.5569	80.32683523
4	MuscleOnly	122.7486174				96905.35055
4	MRI_Based	110.115576	5	60.8012	0.138743908	96905.35055	83.46032352
4	Binary	119.0733413			0.047035398	96905.35055	92.34736887
4	Regional	109.8929321			0.138743908	96905.35055	83.46032352
4	Total	110.1162971			0.138743908	96905.35055	83.46032352
