# Supplementary material for: 3D finite element models reveal regional fatty infiltration modulates tibialis anterior force generating capacity in FSHD
Source: PLoS One. 2025 Jul 18;20(7):e0319881. doi: 10.1371/journal.pone.0319881 (PMC12273932; doi:10.1371/journal.pone.0319881)
Supplement: S4 File — (CSV) [file pone.0319881.s004.csv]

SubNumber	Sex	Age_yr	css_fshd	Height_cm	Weight_kg	QMT_kg	QMT_N	allele_round	MMT	Muscle_Volume_mm3	Muscle_Length	Apo_Length	muscle_to_end_of_apo	corrected_apo_length	Percentage	fiber_insertion	percent_muscle_length	MuscleOnlyForce_N	OriginalModelVolFF	Original_LMV	OriginalMappedForce_N	BinaryVolFF	Binary_LMV	BinaryMappedForce_N	RegionalVolFF	Regional_LMV	RegionalFF_Force_N	TotalVolFF	Total_LMV	TotalFF_Force_N	Dist_Ps10_VolFF	Dist_Ps10_RegFF	Dist_Ps10_Force_N	Dist_Ps20_VolFF	Dist_Ps20_RegFF	Dist_Ps20_Force_N	Dist_Ps30_VolFF	Dist_Ps30_RegFF	Dist_Ps30_Force_N	Dist_Ps40_VolFF	Dist_Ps40_RegFF	Dist_Ps40_Force_N	Dist_Ps50_VolFF	Dist_Ps50_RegFF	Dist_Ps50_Force_N	Dist_Ps60_VolFF	Dist_Ps60_RegFF	Dist_Ps60_Force_N	Dist_Ps70_VolFF
1	M	23	4	187.7	89.4	42	411.894	4	5	158081.188	304.082	162.833	20.112	142.721	0.469350373	85.407	0.280868318	193.2151714	0.118638703	139.3266409	177.2083386	0.064802481	147.8371348	185.0121135	0.118638703	139.3266409	175.511374	0.118638703	139.3266409	175.8544029	0.01350233	0.099905903	186.2953528	0.027236632	0.20152821	185.439325	0.040806624	0.301934759	184.3738143	0.05377461	0.397886964	183.0225152	0.067442314	0.499016499	181.3037622	0.081045744	0.599670458	179.3679136	0.094212614
2	M	62	5	177.1	78.5	35	343.245	5	5	181084.7399	372.27	178.896	7.98	170.916	0.459118382	133.708	0.35916942	174.336448	0.1235812	158.7060704	160.4255089	0.059671482	170.2791451	169.9070299	0.1235812	158.7060704	160.3946416	0.1235812	158.7060704	160.0905141	0.009375341	0.100337968	173.9004643	0.018801681	0.201221753	173.4214288	0.028064695	0.300357556	172.9123863	0.037428121	0.400568015	172.3201237	0.046894523	0.501880551	171.5936947	0.055551118	0.594526261	170.8095618	0.06545935
3	M	45	6	181.5	97.2			8	4.33	115315.4704	344.142	201.574	20.778	180.796	0.525352907	107.335	0.311891603	103.5402877	0.134640096	99.78938439	91.59572944	0.057637934	108.668925	97.23990556	0.134640096	99.78938439	92.22959278	0.134640096	99.78938439	93.74569077	0.010664718	0.098577276	102.8855179	0.021517789	0.198895545	102.1718721	0.032772073	0.302922364	101.3884129	0.043317305	0.400395188	100.6016353	0.05427672	0.501696433	99.74093811	0.064910213	0.599985088	98.82385471	0.07566178
4	F	61	6	175.1	86.18	6.2	60.8034	5	5	96905.35055	298.812	171.838	16.072	155.766	0.521284286	79.719	0.266786474	122.7486174	0.138743908	83.46032352	110.115576	0.047035398	92.34736887	119.0733413	0.138743908	83.46032352	109.8929321	0.138743908	83.46032352	110.1162971	0.011401792	0.099460566	122.2374166	0.022904743	0.199803559	121.651897	0.033897857	0.295699131	121.0441848	0.046124417	0.402354347	120.3029926	0.057301024	0.499850565	119.5342561	0.068987435	0.601793925	118.5861744	0.080332603
5	M	30	5	180	77.11	2.5	24.5175	2	2.67	93772.5569	297.755	177.477	12	165.477	0.555748854	86.031	0.288932176	101.9216274	0.143386531	80.32683523	91.98531544	0.090562077	85.2803194	96.92121456	0.143386531	80.32683523	90.08705611	0.143386531	80.32683523	89.65224212	0.02396161	0.099358616	101.2601783	0.049004607	0.203201284	100.495675	0.072189515	0.299339247	99.73486374	0.096532128	0.400277719	98.80393391	0.12107285	0.502037667	97.68696945	0.144951399	0.601051864	96.34381037	0.169153302
6	F	65	5	171.5	54.8	37	362.859	4	4	73308.70666	281.103	153.147	21.238	131.909	0.469255042	83.081	0.295553587	92.10333733	0.218666753	57.27852978	75.22507888	0.105254461	65.59263822	83.50195564	0.218666753	57.27852978	76.38956054	0.218666753	57.27852978	61.57521285	0.00896333	0.099548437	91.86455133	0.018242066	0.202599826	91.60108899	0.026930798	0.299098528	91.32921945	0.035869556	0.398374056	91.01828844	0.04478208	0.49735823	90.67910333	0.054270832	0.602742098	90.25478802	0.063060632
7	F	70	3	170	100.7	38	372.666	6	4.33	103251.0354	271.336	157.817	20.016	137.801	0.507861102	74.728	0.275407613	149.3682973	0.341735242	67.96651782	103.7362485	0.293789121	72.91700444	108.5784125	0.341735242	67.96651782	102.3058887	0.341735242	67.96651782	108.2264884	0.011475274	0.098645938	149.0861602	0.023370375	0.200900876	148.7295097	0.035209411	0.302673855	148.2738069	0.046542062	0.400093745	147.7029347	0.058089305	0.499358355	146.9838263	0.06987132	0.600641157	146.0649537	0.081551455
8	F	68	9	156.3	43	20	196.14	6	3.33	46858.89287	260.329	161.374	16.04	145.334	0.558270496	89.022	0.341959597	62.60231824	0.384305059	28.85078327	43.56804165	0.252277248	35.03746034	27.72181852	0.384305059	28.85078327	43.32882949	0.384305059	28.85078327	42.7239446	0.016054998	0.100548957	62.30838842	0.032320049	0.202413431	61.97722968	0.048025277	0.300771857	61.62590997	0.064310584	0.402763191	61.20539871	0.079821175	0.499902644	60.76417979	0.096414303	0.603821792	60.19531919	0.111774422
9	M	65	6	182.9	94.9	12	117.684	8	5	169240.2414	282.419	163.094	20.029	143.065	0.506570025	89.892	0.318293033	188.3629134	0.390958226	103.0743769	129.6839898	0.357684202	108.7056807	134.9152505	0.390958226	103.0743769	130.6263366	0.390958226	103.0743769	130.7555502	0.016201704	0.099235361	187.348263	0.032564608	0.199458069	186.1803781	0.04894126	0.299764982	184.8294208	0.065033287	0.398328566	183.2348074	0.081981989	0.502139287	181.2681769	0.097783726	0.598924853	178.9936034	0.11421887
10	F	53	5	167	69.4	2	19.614	5	3.67	55368.69694	260.096	148.386	12.368	136.018	0.522953063	88	0.338336614	77.50252209	0.494128609	28.00943976	50.09594345	0.47962239	28.81263019	52.09739028	0.494128609	28.00943976	48.18061455	0.494128609	28.00943976	46.50416223	0.01139003	0.098516542	77.13489356	0.023132024	0.200077347	76.72715679	0.034648909	0.299691099	76.28654841	0.04599157	0.397797928	75.83479289	0.057684452	0.498933952	75.29993696	0.069198677	0.598524695	74.71477856	0.080975996
11	M	61	8	174	98	2.7	26.4789	2	2	102565.6804	290.196	165.735	12	153.735	0.529762643	84.566	0.291409944	104.1738256	0.654467206	35.43980609	51.17004743	0.729978496	27.69493925	44.634476	0.654467206	35.43980609	49.77337385	0.654467206	35.43980609	48.68205846	0.012354661	0.099845137	103.7696456	0.024812307	0.200522551	102.9627317	0.036803288	0.297428582	102.1781044	0.049517966	0.400183224	101.1868072	0.061802731	0.499463485	100.1448218	0.074557772	0.602544325	98.99923463	0.086586046
12	M	65	8	171.4	81	0	0	9		90951.74986	291.891	169.5	17.62	151.88	0.52033122	100.53	0.344409386	106.6660506	0.685271208	28.62513434	41.81382573	0.784652842	19.58620086	29.10839557	0.685271208	28.62513434	43.33203338	0.685271208	28.62513434	42.76485332	0.015176256	0.099699208	106.3625255	0.030444933	0.200005562	106.0346406	0.045378676	0.2981116	105.6688115	0.060998417	0.400724243	105.2134987	0.076191865	0.500536391	104.796153	0.092051618	0.604725774	104.1926702	0.107534378
[truncated: 211 more columns]
